# Supplementary material for: Role of Glycolysis and Fatty Acid Synthesis in the Activation and T Cell-Modulating Potential of Dendritic Cells Stimulated with a TLR5-Ligand Allergen Fusion Protein
Source: Int J Mol Sci. 2022 Oct 21;23(20):12695. doi: 10.3390/ijms232012695 (PMC9604253; doi:10.3390/ijms232012695)
Supplement: Supplementary file 1 [file ijms-23-12695-s001.zip]

Archive with 1 entries (1 files):
- ijms-1940872-supplementary-done.pdf
